# Supplementary material for: An Ethanol Extract of Perilla frutescens Leaves Suppresses Adrenergic Agonist-Induced Metastatic Ability of Cancer Cells by Inhibiting Src-Mediated EMT
Source: Molecules. 2023 Apr 12;28(8):3414. doi: 10.3390/molecules28083414 (PMC10141214; doi:10.3390/molecules28083414)
Supplement: Supplementary file 1 [file molecules-28-03414-s001.zip]

Archive with 1 entries (1 files):
- molecules-2304373-supplementary.pdf
